# Supplementary material for: Neurodegenerative VPS41 variants inhibit HOPS function and mTORC1‐dependent TFEB/TFE3 regulation
Source: EMBO Mol Med. 2021 Apr 14;13(5):e13258. doi: 10.15252/emmm.202013258 (PMC8103106; doi:10.15252/emmm.202013258)
Supplement: Supplementary file 7 — Movie EV3 [file EMMM-13-e13258-s009.zip]

Archive with 2 entries (2 files):
- Movie_EV3_legend.docx
- Video_3.mp4
