# Supplementary material for: Neurodegenerative VPS41 variants inhibit HOPS function and mTORC1‐dependent TFEB/TFE3 regulation
Source: EMBO Mol Med. 2021 Apr 14;13(5):e13258. doi: 10.15252/emmm.202013258 (PMC8103106; doi:10.15252/emmm.202013258)
Supplement: Supplementary file 8 — Source Data for Expanded View and Appendix [file EMMM-13-e13258-s013.zip]

Archive with 7 entries (6 files):
- EV-appendix-SD/
- EV-appendix-SD/EMM-2020-13258-V4_Source_Data_Appendix_Figure_S4.pdf
- EV-appendix-SD/EMM-2020-13258-V4_Source_Data_Appendix_Figure_S9.pdf
- EV-appendix-SD/EMM-2020-13258-V4_Source_Data_Figure_2_and_Appendix_Figure_S8.pdf
- EV-appendix-SD/EMM-2020-13258-V4_Source_Data_Figure_EV3.pdf
- EV-appendix-SD/EMM-2020-13258-V4_Source_Data_Figure_EV4.pdf
- EV-appendix-SD/EMM-2020-13258-V4_Source_Data_Figure_EV5.pdf
